# Supplementary material for: Comparative genomics reveals low levels of inter- and intraspecies diversity in the causal agents of dwarf and common bunt of wheat and hint at conspecificity of Tilletia caries and T. laevis
Source: IMA Fungus. 2022 Jun 7;13:11. doi: 10.1186/s43008-022-00098-y (PMC9172201; doi:10.1186/s43008-022-00098-y)
Supplement: Supplementary file 1 — Additional file 1: Table 1. List of the genome assemblies, raw reads, and RNA-Seq data used in this study. Table 2. List of the additional Basidiomycetes genomes and their accession numbers used for gene model prediction. Table 3. Assessment of the genome annotation completeness when different approaches (homology-based, ab initio and a combination) were used. Table 4. Percentage of repetitive regions in five isolates of T. caries, seven isolates of T. controversa, and four isolates of T. laevis. Table 5. Number and relative abundance of total SSRs identified in the T. caries, T. controversa, and T. laevis genomes. Table 6. Percentage of the maximum aligned bases in non-repetitive regions. Table 7. The number of putative enzymes in each CAZyme family in different isolates and their substrate. Table 8. Prediction of the secondary metabolite biosynthesis gene clusters. Table 9. Analysis of adenylation domains of putative NRPS genes in Tilletia spp. Table 10. List of the identified orthology clusters. Table 11. In silico functional prediction of the species-specific orthology clusters. [file 43008_2022_98_MOESM1_ESM.xlsx]

## Sheet: Title page
Comparative genomics reveals low levels of inter- and intraspecies diversity in the causal agents of dwarf and common bunt of wheat and hint at conspecificity of Tilletia caries and T. laevis
Somayyeh Sedaghatjoo1, Bagdevi Mishra2, Monika K. Forster3, Yvonne Becker1, Jens Keilwagen4, Berta Killermann3, Marco Thines5, Petr Karlovsky6*, Wolfgang Maier1*
Email of the corresponding author: s.sedaghatjoo@gmail.com
1 Julius Kühn Institute (JKI) – Federal Research Centre for Cultivated Plants, Institute for Epidemiology and Pathogen Diagnostics, Messeweg 11-12, 38104 Braunschweig, Germany
2 Senckenberg Biodiversity and Climate Research Centre, Senckenberganlage 25, 60325 Frankfurt am Main, Germany
3 Bavarian State Research Center for Agriculture, Institute for Crop Science and Plant Breeding, Vöttinger Straße 38, 85354 Freising, Germany
4 Julius Kühn Institute (JKI) – Federal Research Centre for Cultivated Plants, Institute for Biosafety in Plant Biotechnology, Erwin-Baur-Str. 27, 06484 Quedlinburg, Germany
5 Goethe University, Faculty of Biological Sciences, Institute of Ecology, Evolution and Diversity, Max-von-Laue-Str. 13, 60438 Frankfurt am Main, Germany
6 Molecular Phytopathology and Mycotoxin Research, University of Goettingen, Grisebachstrasse 6, 37077 Goettingen, Germany
*Joint senior authors, listed in alphabetical order.

## Sheet: Read me
References
Additional Table 1 List of the genome assemblies, raw reads, and RNA-Seq data used in this study
Additional Table 2 List of the additional Basidiomycetes genomes and their accession numbers used for gene model prediction
Additional Table 3 Assessment of the genome annotation completeness when different approaches (homology-based, ab initio and a combination) were used
Additional Table 4 Percentage of repetitive regions in five isolates of T. caries, seven isolates of T. controversa and four isolates of T. laevis
Additional Table 5 Number and relative abundance of total SSRs identified in the T. caries, T. controversa, and T. laevis genomes
Additional Table 6 Percentage of the maximum aligned bases in non-repetitive regions
Additional Table 7 The number of putative enzymes in each CAZyme family in different isolates and their substrate
Additional Table 8 Prediction of the secondary metabolite biosynthesis gene clusters
Additional Table 9 Analysis of adenylation domains of putative NRPS genes in Tilletia spp.
Additional Table 10 List of the identified orthology clusters
Additional Table 11 In silico functional prediction of the species-specific orthology clusters

## Sheet: Table 1
Additional Table 1 List of the genome assemblies, raw reads, and RNA-Seq data used in this study
Species	Isolate	Assembly accession number	Accession number of raw reads	Accession of RNA-Seq data	Reference
T. caries	AA11 (CBS 144825)	GCA_905072865	ERR4667512	-	This study
T. caries	AI (CBS 145171)	GCA_905068135	ERR4667513	-	This study
T. caries	AO (CBS 145172)	GCA_905071735	ERR4667514	-	This study
T. caries	AZH3 (CBS 145166)	GCA_905071745	ERR4667515	-	This study
T. caries	DAOMC 238032	GCA_001645005.2	SRR3337315/SRR3337316	SRR3337311	(Nguyen et al., 2019)
T. caries*	WSP 72095 (517)	GCA_004334575.1	-	SRR2513861	-
T. controversa	DAOMC 236426	GCA_001645045.2	SRR3337317/SRR3337319/ SRR6305999/SRR6306000	SRR3337313	(Nguyen et al., 2019)
T. controversa	DAOMC 238052	GCA_009428265.1	SRR6305452	-	(Nguyen et al., 2019)
T. controversa	OA2 (CBS 145169)	GCA_905071725	ERR4667518	-	This study
T. controversa	OL14 (CBS 145167)	GCA_905071785	ERR4667519	-	This study
T. controversa	OR (CBS 144827)	GCA_905071765	ERR4667522	-	This study
T. controversa	OV (CBS 145170)	GCA_905071775	ERR4667520	-	This study
T. controversa	OW (CBS 145168)	GCA_905071705	ERR4667521	-	This study
T. horrida	QB-1	GCA_001006505.1	-	-	(Wang et al., 2015)
T. indica	DAOMC 236408	GCA_009428345.1	-	-	(Nguyen et al., 2019)
T. indica	DAOMC 236414	GCA_009428365.1	-	-	(Nguyen et al., 2019)
T. indica	DAOMC 236416	GCA_001645015.2	-	-	(Nguyen et al., 2019)
T. indica	PSWKBGH_1	GCA_001689995.1	-	-	(Sharma et al., 2016)
T. indica	PSWKBGH_2	GCA_001689945.1	-	-	(Sharma et al., 2016)
T. indica	RAKB_UP_1	GCA_002220835.1	-	-	(Gurjar et al., 2019)
T. indica	Tik_1	GCA_002997305.1	-	-	(Kumar et al., 2018; Kumar et al., 2017)
T. laevis	ATCC 42080	GCA_009428275.1	SRR6305450	-	(Nguyen et al., 2019)
T. laevis	DAOMC 238040	GCA_009428285.1	SRR6305451	-	(Nguyen et al., 2019)
T. laevis	LLFL (CBS 144826)	GCA_905071755	ERR4667517	-	This study
T. laevis	L-19 (CBS 145173)	GCA_905071715	ERR4667516	-	This study
T. walkeri	DAOMC 236422	GCA_001645055.2	-	-	(Nguyen et al., 2019)
T. walkeri	DAOMC 238049	GCA_009428295.1	-	-	(Nguyen et al., 2019)
Raw reads were used for the mapping
RNA-seq data were used for the gene model prediction.
*Genomic data of the T. caries isolate WSP 72095 (517) was not employed in genome comparisons due to the lack of corresponding publication.

## Sheet: Table 2
Additional Table 2 List of the additional Basidiomycetes genomes and their accession numbers used for gene model prediction
Species	Strain	WGS project	Total sequence length (bp)	Reference
		Accession number
Acaromyces ingoldii	MCA 4198	MCOI01	19330111	(Kijpornyongpan et al., 2018)
Ceraceosorus guamensis	MCA 4658	MCHD01	24148100	(Kijpornyongpan et al., 2018)
Jaminaea rosea	MCA 5214	MCHB01	16615586	(Kijpornyongpan et al., 2018)
Meira miltonrushii	MCA 3882	MCHC01	17383515	(Kijpornyongpan et al., 2018)
Pseudomicrostroma glucosiphilum	MCA 4718	MCHA01	17184282	(Kijpornyongpan et al., 2018)
Tilletiopsis washingtonensis	MCA 4186	MKCN01	18761941	(Kijpornyongpan et al., 2018)
Ustilago maydis	521	AACP02	19664356	(Kamper et al., 2006)

## Sheet: Table 3
Additional Table 3 Assessment of the genome annotation completeness when different approaches (homology-based, ab initio and a combination) were used
Tools	Genes	Transcripts	Fungi DB	Basidiomycota DB
GeMoMa+RNA-Seq	9182	14114	C:92.1%[S:30.7%,D:61.4%],F:6.6%,M:1.3%	C:85.9%[S:34.4%,D:51.5%],F:9.4%,M:4.7%
Braker+RNA-Seq	11124	11517	C:95.5%[S:91.4%,D:4.1%],F:4.5%,M:-0.0%	C:90.9%[S:88.5%,D:2.4%],F:6.0%,M:3.1%
Braker+RNA-Seq+GeMoMa+RNA-Seq	9913	10053	C:96.6%[S:94.5%,D:2.1%],F:3.1%,M:0.3%	C:91.7%[S:89.5%,D:2.2%],F:5.5%,M:2.8%
Tilletia caries isolate AA11 was used for the comparison of different structural annotation. The proportions classified as complete (C), complete single-copy (S), complete duplicated (D), fragmented (F), and missing (M).
The total number of tested genes were 290 for Fungi-odb and 1335 for Basidiomycota-odb. The annotation completeness was improved using a combination of GeMoMa and BRAKER2 gene model prediction tools.

## Sheet: Table 4
Additonal Table 4 Percentage of repetitive regions in five isolates of T. caries, seven isolates of T. controversa and four isolates of T. laevis
	T. caries					T. controversa							T. laevis
	AA11	AI	AO	AZH3	DAOMC 238032	DAOMC 236426	DAOMC 238052	OA2	OL14	OR	OV	OW	ATCC 42080	DAOMC 238040	LLFL	L-19
Short sequence repeat (%)	0.58	0.57	0.6	0.58	0.602398	0.575147	0.629951	0.55	0.55	0.53	0.53	0.54	0.6233	0.606019	0.53	0.53
Transposon elements (%)	3.62349	3.74399	3.44943	3.62038	3.22528	3.63907	3.30654	3.77985	3.56449	5.24401	3.47307	3.70291	3.40479	3.39546	3.59968	3.63687
Non-classified (%)	8.08651	9.42601	6.40057	7.71962	4.00232	8.42578	5.59351	9.30015	6.85551	31.926	4.93693	8.01709	6.27191	5.10852	7.50032	7.64313
Total of bases masked (%)	12.29	13.74	10.45	11.92	7.83	12.64	9.53	13.63	10.97	37.7	8.94	12.26	10.3	9.11	11.63	11.81

## Sheet: Table 5
Additional Table 5 Number and relative abundance of total SSRs identified in the T. caries, T. controversa, and T. laevis genomes
	T. caries										T. controversa														T. laevis
	AA11		AI		AO		AZH3		DAOMC 238032		DAOMC 236426		DAOMC 238052		OA2		OL14		OR		OV		OW		ATCC 42080		DAOMC 238040		LLFL		L-19
	Number	Relative abundance	Number	Relative abundance	Number	Relative abundance	Number	Relative abundance	Number	Relative abundance	Number	Relative abundance	Number	Relative abundance	Number	Relative abundance	Number	Relative abundance	Number	Relative abundance	Number	Relative abundance	Number	Relative abundance	Number	Relative abundance	Number	Relative abundance	Number	Relative abundance	Number	Relative abundance
Mononucleotide	1936	61.7347	1920	60.5487	1677	55.31	1882	60.224	1636	58.1379	1640	54.9046	1967	68.8725	1722	53.9812	1568	51.1249	2819	57.0879	1230	41.8367	1498	48.1672	1968	68.4046	1749	61.8677	1456	47.1961	1431	46.4008
Dinucleotide	1342	42.7934	1345	42.4156	1319	43.5026	1339	42.848	1262	44.8472	1272	42.5845	1282	44.888	1366	42.8213	1343	43.7887	1748	35.3989	1293	43.9796	1335	42.926	1283	44.5951	1256	44.4287	1327	43.0146	1326	42.9961
Trinucleotide	2908	92.7296	2911	91.8007	2871	94.69	2911	93.152	2740	97.3703	2767	92.6348	2780	97.3389	2912	91.2853	2867	93.479	3537	71.6282	2810	95.5782	2869	92.2508	2814	97.8102	2778	98.2667	2858	92.6418	2888	93.6446
Tetranucleotide	280	8.92857	276	8.70388	265	8.74011	278	8.896	253	8.99076	266	8.90526	258	9.03361	276	8.65204	273	8.90121	358	7.2499	261	8.87755	251	8.07074	256	8.89816	252	8.91404	251	8.13614	250	8.10636
Pentanucleotide	104	3.31633	101	3.18512	87	2.86939	97	3.104	84	2.98507	91	3.04653	92	3.22129	95	2.97806	89	2.90186	143	2.89591	81	2.7551	95	3.05466	90	3.12826	84	2.97135	87	2.8201	92	2.98314
Hexanucleotide	419	13.361	425	13.4027	412	13.5884	435	13.92	412	14.6411	408	13.6592	415	14.5308	428	13.4169	430	14.0202	595	12.0494	416	14.1497	426	13.6977	409	14.2162	409	14.4676	399	12.9335	419	13.5863
Compound	559	17.8253	557	17.5654	518	17.0844	561	17.952	547	19.4385	573	19.1831	602	21.0784	550	17.2414	519	16.9221	831	16.8287	473	16.0884	530	17.0418	602	20.9246	563	19.9151	505	16.3695	512	16.6018
Total	7548		7535		7149		7503		6934		7017		7396		7349		7089		10031		6564		7004		7422		7091		6883		6918
SSRs identified with MISA. Compound SSRs are defined when two SSRs are separated by no more than 100 bp and the number of SSRs per Mbp is calculated as relative abundance

## Sheet: Table 6
Additional Table 6 Percentage of the maximum aligned bases in non-repetitive regions
		T. caries					T. controversa							T. laevis
	Isolates	AA11	AI	AO	AZH3	DAOMC 238032	DAOMC 236426	DAOMC 238052	OA2	OL14	OR	OV	OW	ATCC 42080	DAOMC 238040	LLFL
T. caries	AI	93.15
	AO	92.36	90.84
	AZH3	92.48	92.17	92.51
	DAOMC 23803	90.22	89.39	90.42	90.64
T. controversa	DAOMC 236426	94.1	93.59	93.9	94.04	91.93
	DAOMC 238052	93.4	92.84	93.66	92.97	92.79	88.16
	OA2	93.38	93	93.11	93.3	90.4	93.17	92.11
	OL14	93.12	92.12	93.07	93.3	91.43	94.11	93.54	91.99
	OR	89.5	89.97	89.37	89.55	82.73	84.82	84.2	90.52	90.44
	OV	92.84	92.12	93.01	92.83	91.19	94.32	93.86	91.81	93.28	83.35
	OW	93.21	92.54	93.09	92.96	90.27	93.67	92.43	92.03	93.28	83.31	93.1
T. laevis	ATCC 42080	92.32	91.58	92.71	92.49	89.36	93.2	93.11	93.21	93.87	84.93	93.96	93.09
	DAOMC 238040	91.5	90.6	91.89	92.19	89.26	91.8	92.43	92.37	93.22	84.06	93.09	92.39	90.27
	LLFL	92.15	91.3	92.36	91.87	90.01	93.74	92.96	93.14	92.78	89.66	92.61	92.57	92.24	91.32
	L-19	92.47	91.71	92.83	92.23	89.99	93.78	92.99	92.8	93.11	89.85	92.84	92.81	92.93	92.12	91.96
The isolates and species are given in row and column labels. Colour intensity changes from white (94.3%) to yellow (82.7%) of alignment coverage

## Sheet: Table 7
Additional Table 7 The number of putative enzymes in each CAZyme family in different isolates and their substrate
Families	T. caries					T. controversa							T. laevis				Substrate
	AA11	AI	AO	AZH3	DAOMC 238032	DAOMC 236426	DAOMC 238052	OA2	OL14	OR	OV	OW	ATCC 42080	DAOMC 238040	LLFL	L-19
AA1_2	2	2	2	3	2	1	2	3	3	2	2	3	2	2	2	2	laccase
AA1_3	1	2	2	1	1	1	1	1	1	1	1	1	1	1	2	2	laccase
AA12	1	1	1	1	1	1	1	1	1	1	1	1	1	1	1	1
AA2	2	2	2	2	2	2	2	3	3	3	3	3	2	2	2	2	lignin
AA3	2	1	1	1	2	2	2	1	1	1	1	1	2	2	1	1	cellulose
AA3_2	10	11	10	11	10	11	11	12	12	18	10	14	9	9	11	11
AA5_1	1	1	1	1	1	1	1	1	1	1	1	1	1	1	1	1
AA6	1	1	1	1	1	1	1	1	1	1	1	1	1	1	1	1	biodegradation of aromatic compounds and in the protection of fungal cells from reactive quinone compouds
AA7	3	3	2	2	9	8	9	3	3	3	3	3	9	9	3	2	oxidize the reducing end glycosyl residues
CBM21	1	1	1	1	1	1	1	1	1	1	1	1	1	1	1	1	granular starch-binding
CE1	1	1	1	1	1		1	1	1	1	1	1	1	1	1	1	arabinoxylan, pectin
CE10	11	12	10	11	22	25	24	11	11	13	11	10	25	25	10	10	esterases acting on non-carbohydrate substrates
CE16	4	3	5	4	2	4	4	4	4	4	4	4	4	4	4	4
CE4	9	8	9	8	7	7	6	8	11	6	8	9	6	6	9	10	chitin
CE5	14	13	13	13	14	14	14	14	14		13	14	13	13	16	13	cutin,arabinoxylan
GH102					1												starch
GH105	3	3	3	3	3	3	3	3	3	3	3	3	3	3	3	3	pectin
GH128	6	6	6	6	6	5	6	6	6	7	6	6	6	6	6	6	fungal cell wall
GH13_10					1												starch
GH13_25	1	1	1	1	1	1	1	1	1	1	1	1	1	1	1	1	starch
GH13_40	2	1	1	1	1	1	1	1	1	1	1	1	1	1	1	1	starch
GH13_8	1	1	1	1	1	1	1	1	1	1	1	1	1	1	1	1	starch
GH13_9					1												starch
GH15	1	1	1	1	1	1	1	1	1	1	1	1	1	1	1	1	starch
GH152	2	1	1	1	1	1	1	1	1	4	1	1	1	1	1	1
GH16	1	2	1	2	1	2	2	2	3	3	1	3	2	2	2	2	fungal cell wall
GH17	1	1	1	1	1	1	1	1	1	1	1	1	1	1	1	1	fungal cell wall
GH18	3	5	3	3	4	4	4	5	3	5	3	5	4	4	3	3	chitin
GH2	2	2	2	2	2	2	2	2	2	2	2	2	2	2	2	2	galactomannan, pectin
GH20	2	2	2	2	2	2	2	2	2	2	2	2	2	2	2	2	chitin
GH23					1												bacterial peptidoglycan
GH25	1	1	1	1	1	1	1	1	1	1	1	1	1	1	1	1	bacterial peptidoglycan
GH3	2	2	3	2	2	2	2	2	2	3	2	2	2	2	2	2	cellulose, xylan
GH30_3	1		1			2		2	2	1	2	2			2	2	fungal cell wall
GH31	1	1	1	1	1	1	1	1	1	1	1	1	1	1	1	1	xyloglucan
GH32	2	2	2	2	2	2	2	2	2	3	2	2	2	2	2	2	sucrose/inulin
GH35	1	1	1	1	1	1	1	1	1	1	1	1	1	1	1	1	galactomannan, xyloglucan
GH37	1	1	1	1	1	1	1	1	1	2	1	1	1	1	1	1	trehalose
GH38	1	1	1	1	1	1	1	1	1	1	1	1	1	1	1	1
GH43_30	1	1	1	1	1	1	1	1	1	1	1	1	1	1	1	1	hemicellulose/pectin
GH45	11	9	9	10	8	10	5	10	8	12	8	10	6	7	9	11	cellulose
GH47	4	4	4	4	4	4	4	4	4	4	4	4	4	4	4	4	protein glycosilation
GH5_12	2	2	2	2	1	2	2	2	2	2	1	2	2	2	1	2	cellulose, galactomannan
GH5_50	2	2	2	2	2	2	2	2	2	3	2	2	2	2	2	2	cellulose, galactomannan
GH5_51											1						cellulose, galactomannan
GH5_9	15	15	14	14	15	16	16	15	14	20	15	15	16	18	14	15	cellulose, galactomannan
GH55	2	2	2	2	2	2	2	2	2		2	2	2	2	2	2	fungal cell wall, callose
GH63					1	1	1						1	1			protein glycosilation
GH65	1	1	1	1	1	1	1	1	1	1	1	1	1	1	1	1	trehalase
GH79	2	2	2	2	2	2	2	2	2	2	2	2	2	2	2	2
GH8	1	1	1	1	1	1	1	1	1	1	1	1	1	1	1	1	cell wall
GH85	1	1	1	1	1	1	1	1	1	1	1	1	1	1	1	1	fungal cell wall
GH9	1	1	1	2	2	2	1	1			1	1	1	2			cellulose
GH92	2	2	2	1	1	2	1	4	1	5	2	1	2	1	1	2	galactomannan
GT1	4	4	4	4	5	5	5	4	4	3	4	4	6	6	4	4	phenols, alcohols, amines and fatty acids
GT17	1	1	1	1	1	1	1	1	1	1	1	1	1	1	1	1	glycoprotein synthesis
GT2_Chitin_synth_1	6	6	6	6	5	5	5	5	5	5	5	5	5	5	6	6	chitin synthesis
GT2_Chitin_synth_2	4	4	4	4	4	4	4	4	4	2	4	4	4	4	4	4	chitin synthesis
GT2_Glyco_tranf_2_3	2	2	2	2	2	2	2	2	2	3	2	2	2	2	2	2	chitin synthesis
GT2_Glyco_trans_2_3	1	1	1	1	1	1	1	1		1	1	1	1	1	1	1	chitin synthesis
GT2_Glycos_transf_2	2	2	2	2	3	2	2	2	2	2	2	2	2	2	2	2	chitin synthesis
GT20	5	4	4	3	3	3	2	4	4	4	2	5	2	2	2	3	biosynthesis of trehalose
GT21	1	1	1	1	1	1	1	1	1	1	1	1	1	1	1	1
GT22	3	3	3	3	3	3	3	3	3	3	3	3	3	3	3	3	lyzozyma peptideoglican
GT24	1	1	1	1	1	1	1	1	1	1	1	1	1	1	1	1	chitinase
GT3	1	1	1	1	1	1	1	1	1	1	1	1	1	1	1	1	glycogen
GT31									1								xylan
GT32	1	1	1	1	1	1	1	1	1	1	1	1	1	1	1	1	sucrose/invertase
GT33	1	1	1	1	1	1	1	1	1	1	1	1	1	1	1	1	hydrolysis of glyco substrates
GT39	3	3	3	3	3	3	3	3	3	4	3	3	3	3	3	3
GT4	2	2	2	2	3	2	2	2	2	2	3	2	2	2	2	2	hydrolysis of polysaccharides
GT48	1	1	1	1	1	1	1	1	1	1	1	1	1	1	1	1	chitinase
GT50	1	1	1	1	1	1	1	1	1	1	1	1	1	1	1	1	agarase
GT57	1	1	1	1	1	1	1	1	1	1	1	1	1	1	1	1	amilase
GT58	1	1	1	1	1	1	1	1	1	1	1	1	1	1	1	1	endosialidase
GT59	1	1	1	1	1	1	1	1	1	1	1	1	1	1	1	1	hydrolyse α-L-arabinosides
GT66	1	1	1	1	1	1	1	1	1	4	1	1	1	1	2	2	amylose
GT69	1	1	1	1	1	1	1	1	1	1	1	1	1	1	1	1	PL16
GT70					1												phenols, alcohols, amines and fatty acids
GT76	1	1	1	1	1	1	1	1	1	1	1	1	1	1	1	1	mannosidase
GT8	2	2	2	2	2	2	2	2	2	3	2	2	2	2	2	2	cellulase
GT83					1												hydrolysis of glyco substrates
PL1_3					1												pectin
PL1_4	1	1	1	1	1	1	1	1	1	1	1	1	1	1	1	1	pectin
PL14	1	1	1	1	1	1	1	1	1	1	1	1	1	1	1	1	bacterial exopolysaccharides
PL14_4	1	1	1	1	1	1	1	1	1	1	1	1	1	1	1	1	bacterial exopolysaccharides
PL14_5	1	1	1	1	1	1	1	1	1	2	1	1	1	1	1	1	bacterial exopolysaccharides
PL35	2	2	2	2	2	2	2	2	2	2	2	2	2	2	2	2
Total CAZyme	197	193	190	189	212	213	205	200	195	208	188	201	206	209	191	194
Total plant cell wall degrading enzymes	19	17	17	19	18	19	13	19	16	20	17	19	14	16	16	18
Enzyme families comprises of 1) Auxiliary Activities (AAs) : redox enzymes that act in conjunction with CAZymes, 2) Carbohydrate-Binding Modules (CBMs) : adhesion to carbohydrates, 3) Carbohydrate Esterases (CEs) : hydrolysis of carbohydrate esters, 4) Glycoside Hydrolases (GHs) : hydrolysis and/or rearrangement of glycosidic bonds, 5) GlycosylTransferases (GTs) : formation of glycosidic bonds, a…

## Sheet: Table 8
Additional Table 8 Prediction of the secondary metabolite biosynthesis gene clusters
	T. caries					T. controversa							T. laevis
	AA11	AI	AO	AZH3	DAOMC 238032	DAOMC 236426	DAOMC 238052	OA2	OL14	OR	OV	OW	ATCC 42080	DAOMC 238040	LLFL	L-19	% sequences identity
Indole	1	1	1	1	1	1	1	1	1	1	1	1	1	1	1	1	99.5
NRPS	1	1	1	1	1	1	1	1	1	1	1	1	1	1	1	1	99.4
NRPS-like I	1	1	1	1	1	1	1	1	1	1	1	1	1	1	1	1	98.1
NRPS-like II	1	1	1	1	1	1	1	1	1	2	1	1	1	1	1	1	98.8
NRPS-like III	1	1	1	1	1	1	1	1	1	1	1	1	1	1	1	1	99.2
NRPS-like IV	1	1	1	1	1	1	1	1	1	1	1	1	1	1	1	1	99.2
NRPS-like V	0	0	0	0	0	0	0	0	0	2	0	0	0	0	0	0	NA
Terpene I	1	1	1	1	1	1	1	1	1	1	1	1	1	1	1	1	99.8
Terpene II	1	1	1	1	1	1	1	1	1	1	1	1	1	1	1	1	98.7
t1PKS/NRPS-like	1	1	1	1	1	1	1	1	1	3	1	1	1	1	1	1	95.7
Total secondary metabolites	9	9	9	9	9	9	9	9	9	14	9	9	9	9	9	9

[truncated: 4 more sheets: Table 9, Table 10, Table 11, References]
